# Supplementary material for: Key questions in marine mammal bioenergetics
Source: Conserv Physiol. 2022 Aug 6;10(1):coac055. doi: 10.1093/conphys/coac055 (PMC9358695; doi:10.1093/conphys/coac055)
Supplement: suppl_coac055 [file suppl_coac055.zip]

Archive with 1 entries (1 files):
- PSE Supplemental Table.xlsx
