# Supplementary material for: Key questions in marine mammal bioenergetics
Source: Conserv Physiol. 2022 Aug 6;10(1):coac055. doi: 10.1093/conphys/coac055 (PMC9358695; doi:10.1093/conphys/coac055)
Supplement: suppl_coac055 [file suppl_coac055.zip › PSE Supplemental Table.xlsx]

## Sheet: Submitted Questions
Table S1. Questions submitted by 38 participants during the initial priority setting exercise survey and how they relate to the final questions included in the exercise. In some instances, questions were excluded from consideration (Status = E) because they were not directly linked with bioenergetics , the question was unclear, or the linkages with conservation/management were unclear. In other c…
Original Submitted Question	Status	Q1 - Prey landscape	Q2 - Prey intake	Q3 - Disturbance and prey intake	Q4 - Foraging efficiency	Q5 - Mechanisms to maximimze efficiency	Q6 - Diet composition on growth	Q7 - AE and ME	Q8 - BMR	Q9 - Activity specific MR	Q10 - FMR	Q11 - MR methods comparisons	Q12 - Disturbance thresholds for metabolic cost	Q13 - Metabolic cost interactions	Q14 - Metabolic scope	Q15 - TNZ	Q16 - time-activity	Q17 - allocation decisions	Q18 - energy mobilization	Q19 - body condition methods	Q20 - body condition variation	Q21 - body condition and tissue function	Q22 - Body condition and biomarkers	Q23 - Body condition and survival	Q24 - Body condition and reproductive success	Q25 - Body condition and behavior	Q26 - Historical energetics	Q27 - Gestation	Q28 - Lactation	Q29 - Energy source for lactation	Q30 - Prey supplementation/allonursing	Q31 - milk efficiency	Q32 - Disturbance and maternal time-budgets	Q33 - Energy conservation reproduction	Q34 - Weaning	Q35 - Reproductive energetics of males	Q36 - Captive to wild	Q37 - Sample sizes	Q38 - Extrapolation	Q39 - Timescales	Comments
For species that migrate, what are the energetic costs (and life history consquences) of migration compared to not migrating?	I, E
How do the energetic constraints of animals vary temporarily and how does timing impact the effects of disturbance on individuals and then on populations?	I, B
Is total available (consumable) energy changing?	I, E
What is the body size dependence of physiological and ecological constraints and how do they impact fitness and population health?	I, B
How is behavior affected by changes in energetic status, e.g., social, movement, space use, and risk-taking (in regard to predators, humans, and prey selection) behavior?	I
What are the energetic costs of behavioral responses to disturbance and does this vary among species.	I
Are activity budgets, and thereby energetic costs, changing in response to changing conditions (with decrease in ice or beach availability are they not able to rest)?	I
Can we use a combination of activity budget data and future climate predictions to predict changes in energy requirements? Is there enough food to meet changing requirements?	I
How can we measure the body tissue composition of large marine mammals non-invasively?	I
How fat should a mother be to maximize off-spring fitness?	I
How does body condition influence migratory timing and breeding duration of baleen whales?	I
Can we tie energetic burden / poor condition to effects on subsequent reproduction cycles in following years?	I
What is the relationship between body condition and survival in marine mammals? Or What is the lower body condition threshold for survival in marine mammals?	I
At what point does poor condition / high energetic burden reach a point where it impacts population trends? Is there a threshold, and if so can we identify populations that approach this threshold before they cross it?	I
What is the energetic cost of anthropogenic disturbance?	I
What is the energetic cost of anthropogenic disturbance relative to undisturbed energy budgets?	I
What is the efficiency of the energy transfer from females to calves in cetaceans (mammary gland efficiency and milk assimilation efficiency)?	I
What is the assimilation efficiency of feeding and does it vary between species?	I
How can we effectively sample the variation of prey availability and energy content in space and time?	I
How will changes in prey distribution affect overall energy expenditure relative to caloric density of prey? More energy expended for finding and capturing single fish or large enough krill patch?	I
How will changes in prey distribution affect overall energy balance relative to foraging method?	I
How does prey abundance, distribution, and energy density vary through space and time including seasonally and annually?	I
How are predators able to optimize their energetics despite variations in prey abundance, distribution, and energy density in space and time? How do predators find prey at different spatial and temporal scales?	I
How does foraging behaviour influence energy intake?	I
What are the consequences of variation in energy intake for reproduction and survival? This emphasizes the need for long-term studies.	I
For most marine mammals, there is a large gap with respect to juveniles. How do juvenile foraging tactics influence energy intake and how does this impact recruitment?	I
Given that ecosystem changes may influence the availability of prey species, how do changes in diet composition a) influence energy metabolism and growth, b) influence foraging success and body condition and c) what are the longer-term population dynamic consequences?	I
What is the typical (undisturbed state) catch per unit effort, or foraging efficiency? This question is for all marine mammals, but the answer is species specific.	I
What is the fine scale food intake? i.e. hourly, daily, seasonally	I
How do we best relate prey data (density, abundance, etc) to energy intake in marine mammals? Data almost always lacking to parameterize a functional response curve, so how do we overcome this limitation?	I
How much do MM eat?	I
What is the assimilation efficiency of MMs and how does it vary with prey type?	I
When animals overeat to prepare for or recover from periods of low energy intake, how is energy assimilation impacted, i.e., are there added costs when animals overeat to recover from periods of low energy intake?	I
How does the prey environment naturally vary in time and space (x,y and z) (in terms of quantity and energetic quality) across all marine mammal species?	I
What are the nutritional content of prey (e.g. energy density, % protein, % lipid) of pelagic, mesopelagic and bathypelagic prey species (and especially of those fed on by deeper diving marine mammals?)	I
What are the assimilation efficiency of different prey items (fish, cephalopods, euphausiids, copepods) for different marine mammal species (as most empirical studies done on pinnipeds?) and what factors drive differences in AE?	I
By how much does energy intake naturally fluctuate in marine mammal species and what is the distribution of typical energy intake for any species?	I
Diet (and particularly its energetic content)	I
Digestive efficiency of fluctuating diets.	I
How can we improve the input side of energy budget estimations by improving estimates of foraging success and calories ingested (e.g. how to integrate echograms, prey mapping, prey calorie estimation, stomach content analysis, etc)?	I
How can we measure foraging success in free living pinnipeds in relation to what they are experiencing?	I
how can we infer energy intake from estimates of food intake in free living animals?	I
How much prey do marine mammals consume and what is the energetic quality of that food? How does a changing climate affect the quantity and quality of prey available? This may vary by species	I
How much food can an animal physically consume in a single day, a feeding seesion, etc	I
What is the relationship between energy gain and foraging costs? How does this vary with foraging strategy and how might this change if prey distribution/abundance changes?	I
How do we obtain reliable estimates of food consumption and energy intake over ecologically relevant periods of time? How are these quantities influenced by intrinsic and extrinsic factors?	I
To what degree do marine mammals optimize energy aquisition by highly selective foraging?	I
Effect of water temperature on food consumption in small odontocetes, regardless of season.	I
When fine scale feeding rates are unavailable, which proxies best approximate energy intake for marine mammals?	I
What additional caloric requirements does a marine mammal have for each missed foraging event.	I
To what extent does disturbance from vessels significantly affect the daily energy needs (and lifetime reproductive success) of marine mammals?	I
What impacts do fisheries and climate change have on the ability of marine mammals to meet their energy requirements?	I
What are the physiological and ecological constraints to foraging success and how these constraints influenced by anthropogenic disturbance?	I
What are the implications of changes to the leptin pathway in marine mammals for the regulation of the satiation-appetite motivational axis and the regulation of reproductive investment?	I
parameterising the relationship between survival and energetic status and how this varies - ie how "on the edge" are individuals and species and does this vary seasonally/with life history stage?	I
parameterising the relationship between reproduction and energetic status and how this varies - ie how "on the edge" are individuals and species and does this vary seasonally/with life history stage?	I
Over what timescale are energy intake and costs balanced in marine mammals (e.g. is a daily time scale appropriate or are gains and costs balanced over 72hrs?, a week? etc)?	I
What measures of body condition, nutritional state, or energetic burden can be employed on historical archived samples (whale baleen, seal claw, earplugs, teeth, etc.) that could enable researchers to reconstruct energetic physiology of the past?	I
To what degree do social cetaceans rely on food provisioning / allo-nursing to overcome periods of disturbance / environmental variability / low food supply	I
what is the interaction between immunocompetence and energy budgeting in marine mammals? {n.b.: what are the implications for inferences from field sampling (given that we are working in most places with individuals that are immunocompromised to some degree by their pollutant load)?}	I
How much does variation in foraging bioenergetics impact life history choices, and how does foraging success (i.e., body condition) impact reproductive rates?	I
What is the influence of age, sex and condition on the energetics of individuals? This question applies to all species.	I
Relationship between disruptions in energy balance (short- and long-term, and seasonal timing) and effect on reproductive success.	I
Most bioenergetic models consider energy stores / reserves as the sole indicator of individual health. How can bioenergetic models be extended beyond using ‘energy’ as the prime currency of an individual’s health status. How do we formulate models that consider other types of health measures and how do multiple health measures interact?	I
How do the energy requirements of marine mammals change with time of year?	I
How does energy balance, energy use versus intake, change when animals are disturbed, e.g., altered activity costs and foraging rates?	I
What are the energy requirements of large marine mammals.	I
How do cumulative stressors affect the energetic demands of marine mammals? (e.g., anthropogenic noise, entanglement, variability in the temporal and spatial dynamics of prey). This may vary by species	I
What times of year are marine mammals more energetically vulnerable to changes in prey availability?	I
What frequency and degree of disturbance is needed to cause a cessation of foraging, nursing, or an increase in cost of locomotion, to significantly affect population vital rates?	I
What are the thresholds of disturbance events (i.e., duration, intensity, individual, cumulative) that significantly impact individual bioenergetics and vital rates, and does this sensitivity vary by demography (i.e., age, sex, reproductive stage), health (i.e., nutritive condition, injury), phenology, individual tolerance or previous experience, or behavior state?	I
What is the influence of environmental conditions on the bioenergetics of animals i.e. how plastic is their energetic response? This question applies to all species.	I
How do different cetacean species store and mobilise energy reserves?	I
What are the mechanisms regulating reproduction in light of body condition, and are there thresholds of body condition for the initiation (implantation) and continuation (gestation and lactation) of reproduction?	I
What is the minimum body condition required to avoid starvation?	I
What is the fine-scale dynamics of body condition and body mass for marine mammals through time? e.g. daily blubber thickness throughout the year. T	I
What is the level of healthy body condition required for individual survivorship	I
What is the level of healthy body condition required for females to be able to successfully gestate to term?	I
What is the level of healthy body condition required for females to be able to successfully lactate for the full lactation interval?	I
Do thyroid hormones in large whales correlate positively or negatively with body condition?	I
How does the quality of stored blubber change with decreased energetic status and what impact does this have on preventing heat loss?	I
How big are the energy stores of an individual and how do we quantify those?	I
To what extent do blubber lipids function as energy store. Particularly in deep-diving cetaceans (beaked whales / sperm whale) that use wax esters as opposed to TAG lipids. Can these species rely on blubber lipids as energy store and for how long?	I
How does decline in energy stores influence the probability of survival?	I
How does decline in energy stores / health influence the foraging ability of individuals?	I
how do marine mammals prioritise fuels for gluconeogenesis when facing a negative energy state?	I
Does the whole blubber act as one signalling tissue for neuroendocrine functions associated with energy budget decisions or do different regions play different signalling roles?	I
How do marine mammals know the size of their energy reserves (how fat they are and how much protein or or perhaps muscle mass they have)? Clearly for fasting species they are gnerally able to judge when they should keep feeding and when they can fast but what signals do they utilise? (applies to group of fasting marine mammals / capital breeders / migrating species).	I
What role does nutritional state (fasting or feeding) play in body composition signalling? Much of what we know has been gleaned from animals in their fasting state (in pinnipeds during moult or breeding) so how different are the signals during diving, feeding and foraging? (group of species)	I
How does body shape relate to body condition and how important are fat reserves compared to protein reserves? Whilst fat is clearly important, are there levels beyond which animals don't go due to the other functions of lipid (buoyancy, thermoregulation etc.) and at what point does this occur? Do they then call on protein for energy, and what effect does that have on their health and survival? (g…	I
How critical is the type of fat in determining how energy balance is controlled in different species? For example, do the deep divers and those that store their fat as wax esters utilise their reserves differently to other marine mammals? (group of species)	I
3. What are the proximate mechanisms by which body condition influences factors affecting vital rates (e.g. immune function and natality)?	I
5. For a given species, what is the form of the relationship between reproductive effort and offspring survival?	I
4. What are the upper and lower limits of body condition?	I
How do adult females prioritize energy allocation to themselves, their fetus, and their offspring	I
How do animals prioritize energy allocation to tissue growth and how does this vary with body composition and state (e.g. fasting, non-fasting, body condition)?	I
At what levels of energy reserves do animals begin to starve and how are energy needs met during starvation (e.g. distribution of tissue catabolism among fat, muscle, etc)	I
What are the best, measurable markers of individual body condition?	I
How does an individual prioritize investing energy towards growth vs. other life functions, given its body condition?	I
What is the reduction in female body condition that leads to pregnancy loss, or what is the minimum female body condition required for pregnancy to go to term? This question is for all marine mammals, but the answer may be species specific.	I
What is the reduction in female body condition that leads to calf/pup loss during the lactation period, or what is the minimum female body condition required for a calf/pup to be weaned successfully? This question is for all marine mammals, but the answer may be species specific.	I
What is the minimum body condition required for an adult female to become pregnant? This question is for all marine mammals, but the answer may be species specific.	I
What is the tipping point for the days a marine mammal can fast before its body starts to metabolize muscle and other body protein resources	I
Does poor body condition alter how marine mammals respond physiologically to stressors?	I
How does energetic status, measured as percent body fat or the like, influence other aspects of health (e.g., parasite load, cortisol levels) and vice versa?	I
What mechanisms determine the relationship between "health" or "condition" traits and individual survival and reproductive success?	I
The glucocorticoids play critical roles in energy metabolism but how do they relate to nutritional stress and 'psychological' stress or disturbance in marine mammals? How can we disentangle changes that could be related to metabolic rate and body mass or energy consumption and balance as oppose to disturbance and a fight or flight response? (group of species)	I
What is body composition at terminal starvation? (Given marine mammals rely on lipid reserves for energy but also bouyancy control and warmth, how low can these reserves go before they enter into an inescapable negative feedback loop?)	I
What are the daily caloric requirements to support growth from newborn to sexual maturity?	I
How long can a marine mammal starve depending on its reproductive strategy (income vs. capital breeder)?	I
What are the effects of stress levels on energy metabolism, and, vice versa, the effects of body condition on stress levels? [We have some evidence in pinnipeds, but little to no information in cetaceans]	I
What is the relative cost of swimming at increased speeds during extreme disturbance responses?	I
How will changing water temperatures impact movement costs? Will overheating be a concern?	I
How do maintenance costs change seasonally or with changes in body composition?	I
How will temperature changes affect energy expenditure in shallow water species in polar regions (i.e. beluga whales) relative to tropical or temperate species (i.e. manatees)?	I
How does the accumulation of pollutants impact marine mammal bioenergetics?	I
What is the basal metabolic rate of marine mammals and is it different from land mammals?	I
How does long-term fasting affect the basal metabolic rate in marine mammal species?	I
How does activity/swimming affect cost of locomotion in emaciated marine mammals.	I
What is the metabolic cost of pregnancy and lactation in marine mammals?	I
How could we extrapolate measurements and proxies made from smaller species to large species where validations, like respirometry, cannot be made?	I
How much does basal metabolic rate changes with season?	I
How much does the metabolic cost of locomotion change with season (when body condition and water temperature is controlled for)?	I
Do daily energetic requirements vary linearly with body mass as condition declines, or do energetic requirements increase/decrease with reduced condition from the linear relationship predicted? (related to my previous response).	I
What are the energetic costs of common behaviors such as diving, transiting, grooming, resting?	I
What are the energetic costs of molting and how does climate/weather impact costs?	I
Can we use tag data (heart rate, respiration rate, acceleration data) to accurately predict the fine-scale costs for foraging behavior?	I
What is the energetic cost of human activities that alter behavior such as tourists, vessels, etc? Species: Species found in areas with high human density or lots of ship traffic.	I
How does boat traffic affect the energetics of inshore bottlenose dolphins?	I
How does entangling fishing gear affect the energetics of inshore bottlenose dolphins?	I
What observable behavioral parameters can provide the best proxies for measures of metabolic rates for inshore bottlenose dolphins?	I
Can respiratory sounds be used as proxies for measures of energetics, and if so, how best can this be done?	I
How do energetics of inshore bottlenose dolphins vary with season? How might this relate to climate disruption?	I
How do the energetic costs of foraging, prey capture, prey handling by dolphins vary with prey species, and what impacts might be expected through changes in prey availability through HABs or climate disruption?	I
What are the energetic costs of sound production and how might these be impacted by increased ocean noise?	I
Entangling fishing gear can lead to amputation of appendages in dolphins - how are dolphin energetics affected by such amputations?	I
How do existing tags (archival tags, satellite-linked tags, etc.) impact the energetics of dolphins?	I
How do sea temperatures affect energy expenditure in MM (all species) and how does allometry and MM grouping affect this? (relevant wrt globally changing temperatures) [I know that's two questions - sorry but I'll ask fewer questions]	I
What are the energetic costs of locomotion in MM (all species) and how does allometry and MM grouping affect this?	I
What role does thermal substitution play in MM energetics?	I
What are the daily maintenance costs for any given age class of marine mammal?	I
What is the effect of water temperature on small marine mammals and how big do you have to be for that not to be a problem anymore?	I
How do marine mammals prioritize energy allocation to metabolic processes (i.e., what are the mechanisms behind reduced allocation, such as through altered distribution of nutrients and energy to various tissues using transporter molecules) and what implications does low energy intake have for allocation to growth or reproductive investment?	I
What are the rules of energy allocation; which energetic demands (e.g. metabolic maintenance / growth / gestation / lactation ) have priority over the others?	I
What are the (basal, field, active) metabolic rates for deep diving odontocetes?	I
How does metabolic rate vary with different activities (resting, feeding, travelling) in cetacean species?	I
How does field metabolic rate vary throughout the year (e.g. e.g. to deal with thermoregulatory shifts, reproductive state, seasonal feeding/migration etc.) in cetacean species?	I
What role does metabolic rate play in managing the costs of lactation? (e.g. do animals have adaptations to reduce their metabolic needs, to maximise bandwidth to fuel costs?)	I
Effect air temperature on energetic needs of small odontocetes	I
What is the metabolic rate associated with different behavioural states, and are there species- or taxon-specific scalars to estimate FMR from BMR?	I
Effect of water temperature on energetic needs in small odontocetes with varying blubber thicknesses.	I
As sea ice is depleted in the Arctic, what are the energetic consequences of such loss on amphibious marine mammal species? For example, how would increased time spent in water and/or increased time moving to/from foraging grounds affect daily FMRs?	I
How will warming ocean and air temperatures affect the thermal constraints of tropical marine mammal species? e.g. their ability to dissipate heat at specific times of year	I
How will the loss of molting substrate (sea ice) affect the ability of Arctic pinnipeds to successfully molt? How does a disrupted or failed molt affect the daily energetic costs of these species?	I
Which cetacean and pinniped species have elevated resting metabolic rates and field metabolic rates compared to terrestrial carnivores, and if so, to what extent?	I
In relation to climate change, what are the thermal neutral zones (TNZ) for various marine mammal species and which might be utilizing habitat with temperatures outside the TNZ.	I
In relation to the above question, what are the metabolic costs to use of habitats with temperatures above or below the TNZ?	I
Why do baleen whales migrate and what are the bioenergetic costs of increased travel distance if foraging or breeding grounds shift due to climate change?	I
Do marine mammals have physiological limits to their thermal range, which may affect their ability to adapt to climate change impacts?	I
8. What are the energetic costs of physiological stress responses to disturbance?	I
What are the metabolic rates and energy requirements from different sex, age classes and reproductive conditions in cetaceans?	I
Do different cetacean populations have differing energy budgets based on their migratory distance traveled and duration?	I
What are the disturbance costs associated with changes in swim speed and dive duration?	I
What is the energetic cost of entanglement, and how does this vary by entanglement source (e.g., rope, monofilament line, other). This may vary by species	I
How do metabolic costs vary throughout the year and what factors are responsible for driving such variation	I
What are the energetic costs associated with different behaviors, such as feeding, traveling, and socializing	I
What scalars of basal metabolism best reflect the field metabolic rates of marine mammals that have different costs of living?	I
How can the energetic costs of entanglement (increased drag and decreased feeding) be better incorporated in more species’ energetics models?	I
What are the metabolic costs associated with chronically elevated/lowered biochemical mediators of the so-called "stress" response? (e.g. What is the metabolic cost of elevated cortisol that persists for weeks/months)	I
7. How do climate-induced changes in prey abundance and distribution affect foraging energetics in diving foragers.	I
How do metabolic costs change as an animal ages and what is the shape of that relationship (e.g. linear, non-linear)?	I
What are the energetic benefits of calving in warmer waters for migratory baleen whales?	I
What are the best bio-logging derived proxies/modelling techniques to predict cost of locomotion over short time scales, and how do these proxies scale allometrically?	I
What are the energetic impacts of prey shifts required in response to loss of primary prey fish for inshore bottlenose dolphins during Harmful Algal Blooms?	I
What are the metabolic costs to foraging disruption, including unplanned fasting, reduced energy intake, or increased foraging effort, and what are the temporal limits to the unrecoverable loss of energy stores?	I
Can we extrapolate data from one species to another? either bioenergetic parameters or stressor impacts? What about between populations of the same species?	I
How does respiration rates relate to energy expenditure in large whales (too large for captive experiments)?	I
10. What sample sizes and contexts are required to draw population inferences from detailed physiological measurements in individuals.	I
Having mysticetes species in mind, should patch depletion rate be integrated in the calculation of gross energy intake and if so, how ?	I
How well can the energy requirements of free-ranging marine mammals be estimated from the energy requirements of captive marine mammals?	I
How accurate is calculating the gross energy intake for deep diving odontocetes for which sampling of prey for energy content estimation is difficult and when potentially only an unknown fraction of the prey item is ingested ?	I
What is the most appropriate bioenergetics-based measures of the "health" or "condition" of individual marine mammals (i.e. what traits that are highly correlated with survival or the probability of giving birth)?	I
What is the best way of estimating the value of "health" or "condition" traits in free-ranging individuals?	I
6. What are the best time periods and metrics to use to evaluate foraging success and body condition of animals when assessing population health.	I
How adaptable are marine mammal population to different stressors? If exposed chronically, do effects lessen over time?	I
How do increased swimming costs resulting from disturbance compare to lost feeding opportunity? (is one more important to consider?)	I
What is the relative impact of energetic responses to acute disturbances (i.e. sonic oil exploration) vs chronic disturbances (i.e. shipping)?	I
How can we incorporate molecular based biomarkers into energetic models? i.e. pollutant effects (RNAseq, biomarkers, etc) at the molecular effect translate to apical outcomes. We rarely have apical effects in field studies of marine mammals, so rely heavily on sub-lethal biomarkers.	I
How do we model sub-lethal and chronic stressors? These often lack data on physiological or behavioural effects, but likely incur costs. How to go from a theoretical exercise to predictable effects for management.	I
What metabolic proxies, either alone or used together provide reasonable estimates of the cost of locomotion in marine mammals?	I
How do bioenergetics play into the population consequences of multiple stressors? As body condition deteriorates, how do we effectively predict the likely increase in susceptibility towards disease, increased energy expenditure towards maintaining bouyancy, changes in behavior to compensate for reduced body condition (increased effort towards foraging vs. decreased effort to slow metabolism)?	I
How many calories are required to support each day of pregnancy for the birth of a viable offspring?	I
How many calories per day are required throughout the lactation interval to support the successful weaning of an offspring with ample body condition to survive?	I
What does it cost to produce a calf AND nurse it?	I
To what extent do different cetacean species rely on capital reserves to fuel the costs of lactation?	I
Milk composition changes during lactation.	I
Suckling rate and quantity per suckling bout in small odontocetes.	I
Energetics of gestation. My interest: Harbor porpoises.	I
What factors determine age/time of weaning in baleen whales?	I
how does fat mass relate to reproductive investment decisions in females at different stages of the reproductive cycles (oestrous cycle, pregnancy, lactation)?	I
2. When energetically limited, what are the trade-offs between self-maintenance and reproduction?	I
What is the minimum body condition a cetacean must have in order to successfully rear a calf (measurable physiological or morphological parameters)?	I
9. What intrinsic and extrinsic variables are important in influencing reproductive effort and offspring growth?	I
How much do cetacean calves supplement their own energy needs during lactation and how does this change as they age?	I
What are the energetic costs of lactation for large cetaceans and how do these costs change throughout lactation?	I
does prolonged negative energy state in males affect their reproductive success (mating success as well as F1 survival to weaning)?	I
What is the extent of the thermoneutral zone (TNZ) in marine mammals and how quickly does the basal metabolic rate changes below and above the TNZ?	I
Do pups/calves that obtain more energy from their moms have greater likelihood of survival and increased future reproductive success? Is there an optimal amount of energy transfer to ensure success?	I
Seasonal trigger mechanisms to gain or loose weight in odontocetes and pinnipeds.	I
What is the relationship between body condition and reproductive success in marine mammals? Which be broken down into: -What is the lower body condition threshold for females to become pregnant? -What is the lower body condition threshold for abortion? -What is the lower body condition threshold for abandoning a dependent calf/pup?	I
Is there evidence for species-specific constrained total energy expenditure (TEE) in marine mammals, similar to some terrestrial taxa, or is cost of locomotion (COL) additive as has been the long-held belief? Essentially, if a population is more active and thus incurs higher COL than a less active population, does their resting metabolic rate decrease to keep TEE within a narrow range?	I
How do the typical energy balance signalling molecules function in marine mammals (e.g. leptin visfatin, resistin, IGF1 etc., also related to question above) and how can we measure them when the structure of many are not conserved in these species and therefore the available reagants cannot be used? (group of species)	I
What are the differences in energy signalling and energy balance pathways between many terrestrial species that have a carbohydrate-based metabolism (which we know a great deal about) compared to marine mammals that have a fat-based metabolism? (group of species)	I
How does seasonal variation in body shape (girth, width etc.) relate to seasonal variation body tissue composition and lipid content in baleen whales? Or What is the relative importance of muscle (lean tissue) and visceral lipids in energy storage of capital breeding marine mammals?	I
How many extra calories are required on days when a marine mammal must alters its behavior in response to a disturbance	I
Is compensatory foraging possible for animals that have been adversely impacted by disturbance, or are they already maxed out and just capturing enough food to get by? I suspect this varies by species and location -- some animals have a relatively low percentage of their day allocated towards foraging in high prey density environments, whereas others (e.g., sperm whales) spend a very large portio…	I
How is catch per unit effort, or foraging efficiency, impacted by acoustic/physical disturbance? This question is for all marine mammals, but the answer is species specific.	I
How can stable-isotope information on prey base best be combined with physiological metrics of energetic state / body condition so as to link information on prey type to final physiological impact on health?	I
How can we understand what controls appetite in marine mammals? Many of the important molecules are neuropeptides but we are not able to study the action of these in marine species. (group of species)	I
Time/activity budgets for cetaceans at foraging grounds, to better estimate foraging duration and energy acquisition capability.	I
Plasticity in behaviour, and related physiological constraints to behavioural adaptations to environmental challenges.	I
What limits the ability of marine mammals to meet their daily energy requirements and how do they compare between species?	I
What is the time-course of Heat Increment of Feeding (HIF)/Specific Dynamic Action (SDA) in different species of marine mammals and does it change if an animal is fasted for an extended period of time or just overnight?	I
How might endocrine disruptors (i.e. pollutants) affect mechanisms of energy transfer within (e.g. substrate specific metabolic pathways) or between individuals (i.e. lactation)?	I
Can observed reductions/increases in remotely measured body condition metrics (e.g., aerial photogrammetry measurements) be quantified in units of reduced/increased prey energy intake? This question is for cetaceans, but the answer may be species specific.	I
How do marine mammals allocate their time over the year in 'baseline" conditions?	I
what is the role of water balance in prey selection and the budgeting of foraging events? What are the implications for the way we estimate energy budgets from activity budgets?	E																																								First part more related to diet. Unclear exactly what second part of this question is asking
How many whales are there?	E
How many whales were there before whaling?	E
What sensory systems do marine mammals use to find food and mates, how are these systems interrupted by anthropogenic activities, and what are the bioenergetic and population level costs?	E
How will the variability associated with climate change affect the persistence of foraging and mating grounds for migrating species? This may vary by species	E
Determine the balance point of air and water temperatures and air humidity (including rain) when seals prefer to haul out or stay in water	E
Quantification of the long-lasting effects of behavioural disturbances. When do species return to pre-disturbed activities and how does this depend on context?	E
How quickly do marine mammals habituate to repeated sound exposures (or do they)? This may vary by species	E
Are there qualities of a sound source that would make it more (or less) likely for an individual (or population) to habituate? This may vary by species	E
How do diets shift with changing food availability, is there an increased probability of switching to more readily available, but poorer quality food items (e.g., junk-food hypothesis)?	E
Based upon the answers to the above questions, how will climate change impacts affect populations/species of marine mammals?	E
What human intervention actions can be applied to ameliorate the situation (cf: Hobday, A. J., Chambers, L. E., Arnould, J. P. Y., Patterson, T. A., Wilcox, C., Tuck, G. N. & Thomson, R. B. 2014 Developing adaptation options for seabirds and marine mammals impacted by climate change. Final Report. FRDC-DCCEE Marine National Adaptation Research Project 2010/0533.)	E
Which density-dependent processes determine the natural population density / abundance of cetaceans and how do disturbance effects change in relation to these processes?	E
How is the Population Consequences of Disturbance framework best integrated into policy decisions?	E
What concentrations of prevalent and emerging contaminants cause significant population level effects; are many of the does-response studies in model organisms applicable to marine mammal taxa?	E																																								Link to energetics not specified
How do we encourage compliance to mitigation measures designed to protect marine mammals? Many mitigation measures are related to reducing impacts on marine mammals that can negatively impact the energetic demands of these species. This may vary by species	E
How do we incorporate new processes of interest into already calibrated models? i.e. include movement costs in a model that was parameterized without movement. Do we need to re-calibrate most of the energetic parameters again to include these new costs?	E
What is the abortion rate of baleen whales relative to their calving rate (abortion rate)?	E
What are adult survival and calf production rates of gray whales and humpback whales? to be fitted into population dynamics models	E
To what extent do quality, quantity, and acessibility of prey constrain the abilities of marine mammals to switch to alternate prey types?	E
SIZE and TIME: mounting evidence suggest that the energetic issues faced by small and large marine mammals operate with very different time constants.	E																																								Unclear what question is
Can we use estimates of feeding frequency and meal size as proxies of environmental quality?	E
What is the difference between what animals DO eat versus what they CAN eat in their habitats; that difference very much defines resilience to disturbance	E																																								More about diet than bioenergetics
What is the relationship between foraging strategy/success to reproductive output/success?	E
How do we create and make broadly available bio-logging devices capable of measuring heart rate and peripheral blood oxygenation, to better understand how disturbances interfere with diving physiology?	E																																								More diving physiology than bioenergetics
what are the primary changes to biological functions regulating energy homeostasis associated with marine mammal secondary adaptations to life in water?	E																																								Link to conservation unclear
How do various foraging strategies, e.g., animals with high year-round feeding rates versus those that bulk up and live off reserves for large portions of the year, impact the ability to cope with changes in food availability or prey distributions?	B
What are the preferred prey of marine mammals, and how will changes in prey availability and consumption impact animal health, locomotion, vital rates, and population dynamics?	B
What is the maximum reduced prey intake (e.g., % daily prey energy requirements not obtained) that can be compensated for during subsequent foraging events/days?	B
ability of animals to compensate for 'perturbations' to energy balance, be that foraging disruption or increased costs resulting from behavioural responses	B
How will reproductive, thermoregulatory, and foraging costs intersect in rapidly changing environements and what factors will result in increased vulnerability (or resiliency) in species?	B
How will changes in the distribution and abundance of preferred prey species with warming oceanic conditions affect different age classes and how might these age-specific differences affect population viability into the future?	B
How will maternal investment interact with changing water temperatures and prey distributions in migrating species?	B
What types of energetic data are most useful (or powerful/available) for scaling from individual level responses to population level impacts?	B
How do we link changes observed at the molecular level to those at the whole animal level? The key question is often 'so what', particularly in terms of conservation and management. So how important are changes in energetic pathways and signals at the whole animal and then the population level? (group of species)	B
How do behavioral and physiological responses to disturbance impact the life functions and vital rates of individual marine mammals, and what resilience is there before these responses scale up to population level consequences?	B
Do bioenergetic impacts on certain demographic units (i.e., juveniles, reproductive females) play a bigger role in population level consequences?	B
How can individual and population bioenergetics data be used to support conservation and management?	B
Compared with detailed bioenergetics models, how well do simple scalar models of food requirements predict the energy requirements of marine mammals?	B
How robust can bioenergetics be to make management decisions considering the uncertainty associated with parameters, especially large cetacean species?	B
When during the year is a marine mammal most resilient to disturbance from an energetics perspective?	B
Do short-term, acute, intense or long-term, persistent low-level disturbances have greater impact on marine mammal bioenergetics?	B
How can we test the hypothesis that animals can endure a lot of human stressors as long as there is food enough (and how much food is enough food in that context)?	B
What are the (energetically) important processes that must be included in all bioenergetic models? In other words, what is the minimum number of processes that must form the basis of any model across all species, i.e. maintenance, growth, reproduction, thermal costs, movement costs, etc.	B
Little is known of the fasting physiology of most species that go through natural fasting periods—what frequency and degree of prey availability perturbations will push them past their limits and significantly affect reproduction and survival metrics?	B
what are the effects on F2 offspring of chronic maternal foraging disruptions while rearing their offspring?	B
How will increased energetic demands associated with climate change affect reproductive success? Specifically, will the need to travel further for food and / or search in new locations reduce reproductive success? This may vary by species	B
What is the range of energetic responses possible within and between individuals, and how does this vary by population/species? This question applies to all species.	B																																								Slightly unclear what responses this question is referring to
Leading on from the above questions is how do these responses vary between species? Are there phylogenetic constraints to adaptation/plasticity when it comes to energetics?	B																																								Slightly unclear what responses this question is referring to
Natural individual variability in bioenergetic strategies, and the relationship (if any) to population changes (particularly survival).	B
what are the consequences of foraging disruption patterns (rather than simply the rate) on post-weaned individual's growth and age-at-first-reproduction?	B
Is there heterogeneity in the bioenergetic performance of individuals, how is this expressed in terms of reproductive success and what environmental and demographic factors influence its expression?	B
How are bioenergetic models representative of seasonal change in predators foraging behaviour and seasonal changes in prey composition and energy content? Is using distributions for parameters accurate enough ?	B
What are the best metrics of bioenergetics to measure to detect meaningful impacts from a disturbance or environmental change on marine mammals?	B
How can we translate short term responses of stressors into fitness effects?	B
At what distance is a sound unlikely to elicit a behavioral response in a marine mammal that could negatively affect their fitness (will vary by sound source, signal type, source level, and species)?	B
What are the source levels and signal types of anthropogenic sound that have the most negative impact on the fitness of marine mammals? (will vary by species and behavioral state – e.g., foraging, travel, reproduction)	B
Ability of animals to recover/compensate from disruptions in homeostasis (e.g. mid-term effect of lower food intake)	B

## Sheet: Final Questions
Table S2. The complete wording of each of the 39 final questions provided to survey participants for voting.
Number	Question
1	What is the abundance, distribution, and energy density of prey available to marine mammal species over time and space?
2	How do intrinsic (e.g., diet, sex, satiation, gut passage rates) and extrinsic (e.g., competition, prey density) factors influence prey intake?
3	How does direct exposure to human activities (e.g., vessels, entanglement) affect prey intake and what intrinsic (e.g., age, behavioral state) and extrinsic (e.g., prey availability) factors influence this cost?
4	How does foraging efficiency (i.e., catch per unit effort) change with intrinsic (e.g., sex, body mass, life history state) and extrinsic (e.g., prey distribution and density) factors?
5	What are the behavioral mechanisms marine mammals use to maximize foraging efficiency?
6	How do changes in diet composition influence metabolism and body growth?
7	What are the assimilation efficiencies and urinary energy losses for different marine mammal species and what factors drive variation in these costs (e.g., meal size, individual state, prey composition)?
8	What are the basal/resting metabolic rates of marine mammals with respect to intrinsic (e.g., mass, age, sex, reproductive status, molt, body condition, psychological stress) and extrinsic factors (e.g., season, temperature, prey availability)?
9	What are the active metabolic rates of marine mammals with respect to intrinsic (e.g., mass, age, sex, reproductive status, molt, body condition, psychological stress) and extrinsic factors (e.g., season, temperature, prey availability)?
10	What are the field metabolic rates of marine mammals with respect to intrinsic (e.g., mass, age, sex, reproductive status, molt, body condition, psychological stress) and extrinsic factors (e.g., season, temperature, prey availability)?
11	How do the current approaches to estimate metabolic rates (e.g., observable behaviors, respiratory sounds, biologging-derived data) of free-ranging animals compare to each other and how accurate are they?
12	At what thresholds (e.g., distance, sound level, duration) is there a metabolic cost resulting from direct exposure to human activities (e.g., vessels, entanglement) and how do these thresholds and costs vary with intrinsic (e.g., age, behavioral state, reproductive state, prior disturbances) and extrinsic (e.g., environment) factors?
13	How do thermoregulation, exercise, diving, and digestion interact to influence an individual’s total energy expenditure and behavioral flexibility?
14	What is the metabolic scope (i.e., the capacity to increase metabolism above resting levels) of marine mammals?
15	What are the thermal neutral zones of marine mammals and the implications of being outside of that zone?
16	What are the time-activity budgets of marine mammals and how are they changing in relation to altered environmental conditions (e.g. loss of habitat, prey availability)?
17	How do marine mammals allocate energy to growth, maintenance, and reproduction in relation to intrinsic (e.g., body condition, age) and extrinsic (e.g. environment) factors?
18	How do individuals of different species, age classes, and sex store and mobilize energy reserves?
19	Considering body condition is defined as an individual’s energy reserves relative to its structural size, what metric/s best capture body condition?
20	How does body condition change with time (e.g., intra-annually, ontogenetically) and what is the composition of that change?
21	What impact does a change in body condition have on the function of the tissues where energy reserves are stored (e.g., thermoregulation, buoyancy) and what are the resulting impacts on energetic costs?
22	How does body condition relate to biomarkers (e.g., thyroid hormone or cortisol levels) and other aspects of health (e.g. parasite loads, pollutant concentrations)?
23	How does body condition relate to survival and how is this relationship affected by intrinsic (e.g., metabolism of core protein, age, length) and extrinsic (e.g. environment) factors?
24	How does body condition relate to reproductive success (e.g., abortion, offspring survival, inter-birth interval) and how is this relationship affected by intrinsic (e.g. offspring sex, maternal age) and extrinsic (e.g. environment) factors?
25	How does body condition influence behavior (e.g., foraging, social, movement, migration timing, risk-taking) and foraging ability of individuals?
26	What is the energetic physiology (e.g., body condition, energetic burden) of historical marine mammal populations?
27	What is the daily energetic cost of gestation and how does this change throughout gestation?
28	What is the daily energetic cost of lactation and how does this cost change throughout lactation?
29	What proportion of the energy for lactation comes from energy stored prior to parturition and what tissues are utilized (e.g., blubber, muscle, lipids, protein)?
30	How much energy does a nursing animal obtain from prey and/or allonursing, and how does this supplementation change with age, maternal investment, availability of prey resources, or foraging disruptions?
31	What is the efficiency of energy transfer from females to offspring (e.g., mammary gland efficiency, milk assimilation)?
32	How does disturbance from direct exposure to human activities (e.g., vessel disturbance, noise) affect maternal time-activity budgets during lactation and what are the consequences for milk energy transfer to offspring?
33	What energy conservation measures (metabolic or behavioral) do females employ during reproduction to help offset increased costs associated with gestation/lactation, and how much flexibility do they have in their energy budget?
34	What factors determine when weaning occurs (e.g., mother constraints, offspring constraints, environment)?
35	What are the reproductive energetics of males, and how do components (e.g., mate acquisition) of reproductive expenditures vary with life history strategy?
36	How well can the energy requirements of free-ranging marine mammals be estimated from the energy requirements of captive animals?
37	What sample sizes are required to draw population inferences from detailed physiological measurements in individuals?
38	How do we best extrapolate data (e.g., metabolic rates, body condition, reproductive behavior, prey intake) from one species or population to inform conservation and decision making for data poor species/populations?
39	Over what timescales are energy intake and costs balanced in marine mammals?
